# Supplementary material for: The outcome of digital technology in microvascular free flap reconstruction for ORNJ: a retrospective study
Source: Front Bioeng Biotechnol. 2026 Jun 1;14:1842912. doi: 10.3389/fbioe.2026.1842912 (PMC13265449; doi:10.3389/fbioe.2026.1842912)
Supplement: Supplementary file 1 [file DataSheet1.zip]

Archive with 3 entries (3 files):
- Supplementary Figure1.jpg
- Supplementary Figure 1 图注.docx
- Supplementary_Table_1.docx
